# Supplementary material for: Quantifying phenotype-environment matching in the protected Kerry spotted slug (Mollusca: Gastropoda) using digital photography: exposure to UV radiation determines cryptic colour morphs
Source: Front Zool. 2017 Jul 10;14:35. doi: 10.1186/s12983-017-0218-9 (PMC5504635; doi:10.1186/s12983-017-0218-9)
Supplement: Supplementary file 2 — Epithelial stereology. (XLSX 28 kb) [file 12983_2017_218_MOESM2_ESM.xlsx]

## Sheet: UV 
25cm	UV1 lens x 10 (mag x 200)	25cm			Slide no.	n (L-R grids per image)	points with tissue	points with pigment	mean h (mm)	cf pt tissue	cf pt pigment	Vv	Vv x h
L - R sample points (cm)	site	L - R sample points (cm)	h	h(mm)	1	36 (5)	164	16	0.062	164	16	0.097561
0	1	0	0.9	9	2	36 (5)	149	18	0.062	313	34	0.108626
2.5	2	2.5	0.8	8	3	36 (5)	155	15	0.062	468	49	0.104701
5	3	5	1	10	4	36 (5)	169	12	0.062	637	61	0.0957614
7.5	4	7.5	1	10	5	36 (5)	150	4	0.062	787	65	0.0825921
10	5	10	1.2	12	6	36 (5)	158	15	0.062	945	80	0.0846561
12.5	6	12.5	1.3	13	7	36 (5)	148	6	0.062	1093	86	0.0786825
15	7	15	1.4	14	8	36 (5)	152	2	0.062	1245	88	0.0706827
17.5	8	17.5	1.5	15	9	36 (5)	158	16	0.062	1403	104	0.0741269
20	9	20	1.6	16	10	36 (5)	158	6	0.062	1561	110	0.0704676	0.00436899	4.36899
22.5	10	22.5	1.7	17
25cm	UV2 lens x 10 (mag x 200)	25cm			Slide no.	n (L-R grids per image)	points with tissue	points with pigment	mean h (microns)	cf pt tissue	cf pt pigment	Vv	Vv x h
L - R sample points (cm)	site	L - R sample points (cm)	h		1	36 (5)	161	23	0.083	161	23	0.142857
0	1	0	1.7	17	2	36 (5)	146	34	0.083	307	57	0.185668
2.5	2	2.5	1.5	15	3	36 (5)	157	41	0.083	464	98	0.211207
5	3	5	1.4	14	4	36 (5)	158	33	0.083	622	131	0.210611
7.5	4	7.5	1.6	16	5	36 (5)	145	20	0.083	767	151	0.196871
10	5	10	1.5	15	6	36 (5)	148	21	0.083	915	172	0.187978
12.5	6	12.5	1.7	17	7	36 (5)	151	26	0.083	1066	198	0.185741
15	7	15	2.7	27	8	36 (5)	152	24	0.083	1218	222	0.182266
17.5	8	17.5	1.7	17	9	36 (5)	146	44	0.083	1364	266	0.195015
20	9	20	2	20	10	36 (5)	149	41	0.083	1513	307	0.202908	0.0168414	16.8414
22.5	10	22.5	0.8	8
25cm	UV3 lens x 10 (mag x 200)	25cm			Slide no.	n (L-R grids per image)	points with tissue	points with pigment	mean h (microns)	cf pt tissue	cf pt pigment	Vv	Vv x h
L - R sample points (cm)	site	L - R sample points (cm)	h		1	36 (5)	138	30	0.085	138	30	0.217391
0	1	0	1.7	17	2	36 (5)	142	42	0.085	280	72	0.257143
2.5	2	2.5	1.5	15	3	36 (5)	148	38	0.085	428	110	0.257009
5	3	5	1.6	16	4	36 (5)	167	29	0.085	595	139	0.233613
7.5	4	7.5	1.4	14	5	36 (5)	146	19	0.085	741	158	0.213225
10	5	10	1.8	18	6	36 (5)	147	36	0.085	888	194	0.218468
12.5	6	12.5	1.6	16	7	36 (5)	144	34	0.085	1032	228	0.22093
15	7	15	1.8	18	8	36 (5)	152	38	0.085	1184	266	0.224662
17.5	8	17.5	2	20	9	36 (5)	160	28	0.085	1344	294	0.21875
20	9	20	2.1	21	10	36 (5)	168	20	0.085	1512	314	0.207672	0.0176521	17.6521
22.5	10	22.5	1.5	15
25cm	UV4 lens x 10 (mag x 200)	25cm			Slide no.	n (L-R grids per image)	points with tissue	points with pigment	mean h (microns)	cf pt tissue	cf pt pigment	Vv	Vv x h
L - R sample points (cm)	site	L - R sample points (cm)	h		1	36 (5)	140	21	0.089	140	21	0.15
0	1	0	1.7	17	2	36 (5)	136	17	0.089	276	38	0.137681
2.5	2	2.5	1.7	17	3	36 (5)	146	22	0.089	422	60	0.14218
5	3	5	2	20	4	36 (5)	148	25	0.089	570	85	0.149123
7.5	4	7.5	1.6	16	5	36 (5)	158	26	0.089	728	111	0.152473
10	5	10	2.1	21	6	36 (5)	129	15	0.089	857	126	0.147025
12.5	6	12.5	1.8	18	7	36 (5)	145	20	0.089	1002	146	0.145709
15	7	15	2.2	22	8	36 (5)	150	16	0.089	1152	162	0.140625
17.5	8	17.5	1.4	14	9	36 (5)	158	14	0.089	1310	176	0.134351
20	9	20	1.4	14	10	36 (5)	161	19	0.089	1471	195	0.132563	0.0117981	11.7981
22.5	10	22.5	1.9	19
25cm	UV5 lens x 10 (mag x 80)	25cm			Slide no.	n (L-R grids per image)	points with tissue	points with pigment	mean h (microns)	cf pt tissue	cf pt pigment	Vv	Vv x h
L - R sample points (cm)	site	L - R sample points (cm)	h		1	36 (5)	141	36	0.09	141	36	0.255319
0	1	0	1.8	18	2	36 (5)	137	21	0.09	278	57	0.205036
2.5	2	2.5	1.8	18	3	36 (5)	151	19	0.09	429	76	0.177156
5	3	5	1.7	17	4	36 (5)	160	23	0.09	589	99	0.168081
7.5	4	7.5	1.6	16	5	36 (5)	155	7	0.09	744	106	0.142473
10	5	10	1.8	18	6	36 (5)	167	17	0.09	911	123	0.135016
12.5	6	12.5	2.1	21	7	36 (5)	150	55	0.09	1061	178	0.167766
15	7	15	2.2	22	8	36 (5)	130	16	0.09	1191	194	0.162888
17.5	8	17.5	1.5	15	9	36 (5)	134	28	0.09	1325	222	0.167547
20	9	20	1.7	17	10	36 (5)	166	10	0.09	1491	232	0.1556	0.014004	14.004
22.5	10	22.5	1.8	18
25cm	UV6 lens x 10 (mag x 200)	25cm			Slide no.	n (L-R grids per image)	points with tissue	points with pigment	mean h (microns)	cf pt tissue	cf pt pigment	Vv	Vv x h
L - R sample points (cm)	site	L - R sample points (cm)	h		1	36 (5)	162	29	0.063	162	29	0.179012
0	1	0	1	10	2	36 (5)	157	39	0.063	319	68	0.213166
2.5	2	2.5	1.1	11	3	36 (5)	146	22	0.063	465	90	0.193548
5	3	5	0.9	9	4	36 (5)	151	32	0.063	616	122	0.198052
7.5	4	7.5	0.8	8	5	36 (5)	157	33	0.063	773	155	0.200517
10	5	10	1.4	14	6	36 (5)	139	25	0.063	912	180	0.197368
12.5	6	12.5	1.5	15	7	36 (5)	135	22	0.063	1047	202	0.192932
15	7	15	1.8	18	8	36 (5)	140	24	0.063	1187	226	0.190396
17.5	8	17.5	2.1	21	9	36 (5)	159	23	0.063	1346	249	0.184993
20	9	20	0.9	9	10	36 (5)	163	30	0.063	1509	279	0.184891	0.0116481	11.6481
22.5	10	22.5	1	10

## Sheet: Darkness
Darkness 1 lens x 10 (mag x 200)	25cm			Slide no.	n (L-R grids per image)	points with tissue	points with pigment	mean h	cf pt tissue	cf pt pigment	Vv	Vv x h
site	L - R sample points (cm)	h	h (mm)	1	36 (5)	142	0	0.1065	142	0	0
1	0	3.3	33	2	36 (5)	160	0	0.1065	302	0	0
2	2.5	3.3	33	3	36 (5)	165	0	0.1065	467	0	0
3	5	2.1	21	4	36 (5)	160	0	0.1065	627	0	0
4	7.5	2.1	21	5	36 (5)	139	0	0.1065	766	0	0
5	10	1.9	19	6	36 (5)	169	13	0.1065	935	13	0.0139037
6	12.5	1.2	12	7	36 (5)	161	6	0.1065	1096	19	0.0173358
7	15	1.8	18	8	36 (5)	151	11	0.1065	1247	30	0.0240577
8	17.5	2.6	26	9	36 (5)	151	13	0.1065	1398	43	0.0307582
9	20	1.4	14	10	36 (5)	142	2	0.1065	1540	45	0.0292208	0.00311201	3.11201
10	22.5	1.6	16
Darkness 2 lens x 10 (mag x 200)	25cm			Slide no.	n (L-R grids per image)	points with tissue	points with pigment	mean h	cf pt tissue	cf pt pigment	Vv	Vv x h
site	L - R sample points (cm)	h		1	36 (5)	138	0	0.098	138	0	0
1	0	2	20	2	36 (5)	151	5	0.098	289	5	0.017301
2	2.5	1.6	16	3	36 (5)	155	2	0.098	444	7	0.0157658
3	5	2.2	22	4	36 (5)	160	1	0.098	604	8	0.013245
4	7.5	1.4	14	5	36 (5)	161	9	0.098	765	17	0.0222222
5	10	1.9	19	6	36 (5)	166	14	0.098	931	31	0.0332975
6	12.5	1.7	17	7	36 (5)	164	2	0.098	1095	33	0.030137
7	15	1.9	19	8	36 (5)	168	31	0.098	1263	64	0.050673
8	17.5	2	20	9	36 (5)	153	28	0.098	1416	92	0.0649718
9	20	2.4	24	10	36 (5)	162	20	0.098	1578	112	0.0709759	0.00695564	6.95564
10	22.5	2.5	25
Darkness 3 lens x 10 (mag x 200)	25cm			Slide no.	n (L-R grids per image)	points with tissue	points with pigment	mean h	cf pt tissue	cf pt pigment	Vv	Vv x h
site	L - R sample points (cm)	h		1	36 (5)	158	12	0.0865	158	12	0.0759494
1	0	2	20	2	36 (5)	146	13	0.0865	304	25	0.0822368
2	2.5	2.3	23	3	36 (5)	158	16	0.0865	462	41	0.0887446
3	5	1.4	14	4	36 (5)	160	2	0.0865	622	43	0.0691318
4	7.5	1.8	18	5	36 (5)	159	5	0.0865	781	48	0.0614597
5	10	1.6	16	6	36 (5)	162	6	0.0865	943	54	0.0572641
6	12.5	1.6	16	7	36 (5)	158	3	0.0865	1101	57	0.0517711
7	15	1.5	15	8	36 (5)	160	0	0.0865	1261	57	0.0452022
8	17.5	1.8	18	9	36 (5)	161	0	0.0865	1422	57	0.0400844
9	20	1.7	17	10	36 (5)	162	0	0.0865	1584	57	0.0359848	0.00311269	3.11269
10	22.5	1.6	16
Darkness 4 lens x 10 (mag x 200)	25cm			Slide no.	n (L-R grids per image)	points with tissue	points with pigment	mean h	cf pt tissue	cf pt pigment	Vv	Vv x h
site	L - R sample points (cm)	h		1	36 (5)	156	0	0.0795	156	0	0
1	0	2	20	2	36 (5)	164	0	0.0795	320	0	0
2	2.5	1.2	12	3	36 (5)	166	0	0.0795	486	0	0
3	5	0.9	9	4	36 (5)	158	0	0.0795	644	0	0
4	7.5	1.1	11	5	36 (5)	156	0	0.0795	800	0	0
5	10	1.7	17	6	36 (5)	160	0	0.0795	960	0	0
6	12.5	1.7	17	7	36 (5)	153	0	0.0795	1113	0	0
7	15	1.9	19	8	36 (5)	161	8	0.0795	1274	8	0.00627943
8	17.5	2.5	25	9	36 (5)	159	6	0.0795	1433	14	0.00976971
9	20	1.5	15	10	36 (5)	143	0	0.0795	1576	14	0.00888325	0.000706218	0.706218
10	22.5	1.4	14
Darkness 5 lens x 10 (mag x 200)	25cm			Slide no.	n (L-R grids per image)	points with tissue	points with pigment	mean h	cf pt tissue	cf pt pigment	Vv	Vv x h
site	L - R sample points (cm)	h		1	36 (5)	149	0	0.1	149	0	0
1	0	1.7	17	2	36 (5)	152	6	0.1	301	6	0.0199336
2	2.5	0.8	8	3	36 (5)	162	0	0.1	463	6	0.012959
3	5	2.1	21	4	36 (5)	150	4	0.1	613	10	0.0163132
4	7.5	2.3	23	5	36 (5)	156	0	0.1	769	10	0.0130039
5	10	2.9	29	6	36 (5)	139	0	0.1	908	10	0.0110132
6	12.5	1.8	18	7	36 (5)	142	5	0.1	1050	15	0.0142857
7	15	2.4	24	8	36 (5)	149	3	0.1	1199	18	0.0150125
8	17.5	2	20	9	36 (5)	152	0	0.1	1351	18	0.0133235
9	20	2.2	22	10	36 (5)	165	0	0.1	1516	18	0.0118734	0.00118734	1.18734
10	22.5	1.8	18
Darkness 6 lens x 10 (mag x 200)	25cm			Slide no.	n (L-R grids per image)	points with tissue	points with pigment	mean h	cf pt tissue	cf pt pigment	Vv	Vv x h
site	L - R sample points (cm)	h		1	36 (5)	167	3	0.1085	167	3	0.0179641
1	0	2.8	28	2	36 (5)	159	2	0.1085	326	5	0.0153374
2	2.5	2.8	28	3	36 (5)	162	11	0.1085	488	16	0.0327869
3	5	1.6	16	4	36 (5)	169	10	0.1085	657	26	0.0395738
4	7.5	1.8	18	5	36 (5)	140	0	0.1085	797	26	0.0326223
5	10	2.1	21	6	36 (5)	138	0	0.1085	935	26	0.0278075
6	12.5	2.2	22	7	36 (5)	133	0	0.1085	1068	26	0.0243446
7	15	1.6	16	8	36 (5)	133	0	0.1085	1201	26	0.0216486
8	17.5	2.4	24	9	36 (5)	144	0	0.1085	1345	26	0.0193309
9	20	2.5	25	10	36 (5)	156	0	0.1085	1501	26	0.0173218	0.00187941	1.87941
10	22.5	1.9	19
