# Supplementary material for: Quantifying phenotype-environment matching in the protected Kerry spotted slug (Mollusca: Gastropoda) using digital photography: exposure to UV radiation determines cryptic colour morphs
Source: Front Zool. 2017 Jul 10;14:35. doi: 10.1186/s12983-017-0218-9 (PMC5504635; doi:10.1186/s12983-017-0218-9)
Supplement: Supplementary file 3 — Feeding trials. (XLSX 14 kb) [file 12983_2017_218_MOESM3_ESM.xlsx]

## Sheet: Feeding Trials
Slug R	Slug G	Slug B	Food Type	Month	Food R	Food G	Food B
125.3	91.7	62.3	Carrot	0	254.9	115.7	1.7
115.2	92.8	77	Carrot	0	254.9	115.7	1.7
106.6	86.6	69.2	Carrot	0	254.9	115.7	1.7
115.1	85.3	57.3	Carrot	0	254.9	115.7	1.7
150.8	116.3	89.1	Carrot	0	254.9	115.7	1.7
151.3	114.7	86.6	Carrot	0	254.9	115.7	1.7
119.4	89.7	62.1	Carrot	0	254.9	115.7	1.7
135	101.4	75.1	Carrot	0	254.9	115.7	1.7
111.8	91.2	73.8	Carrot	0	254.9	115.7	1.7
110.2	83.4	59.6	Carrot	0	254.9	115.7	1.7
102.4	75.1	55	Carrot	1	210.8	102.7	28.2
108.7	84.1	65.7	Carrot	1	210.8	102.7	28.2
82.4	65.3	51.9	Carrot	1	210.8	102.7	28.2
105.1	83.3	66.2	Carrot	1	210.8	102.7	28.2
93.7	71.3	56.9	Carrot	1	210.8	102.7	28.2
140.1	109.5	83.6	Carrot	1	210.8	102.7	28.2
94.8	70.6	53.2	Carrot	1	210.8	102.7	28.2
110.7	80.5	56.8	Carrot	1	210.8	102.7	28.2
133.1	97.9	71.1	Carrot	1	210.8	102.7	28.2
97.6	78.1	62	Carrot	1	210.8	102.7	28.2
103.2	78.8	63.4	Carrot	1	210.8	102.7	28.2
115.3	88.7	71.7	Carrot	1	210.8	102.7	28.2
110.9	87.1	71.4	Carrot	1	210.8	102.7	28.2
98.1	75.6	66.1	Carrot	2	224.3	118.6	49.7
92.3	73.9	67.2	Carrot	2	224.3	118.6	49.7
116.5	92.4	75.3	Carrot	2	224.3	118.6	49.7
88.2	70	58.3	Carrot	2	224.3	118.6	49.7
99.5	77.1	67.9	Carrot	2	224.3	118.6	49.7
106.8	85.2	71.1	Carrot	2	224.3	118.6	49.7
113.7	87	67	Carrot	2	224.3	118.6	49.7
109.3	84	70.1	Carrot	2	224.3	118.6	49.7
89.2	68.6	61.1	Carrot	2	224.3	118.6	49.7
100.9	77.5	65.8	Carrot	2	224.3	118.6	49.7
89.3	74.5	66.3	Carrot	2	224.3	118.6	49.7
99.7	79.8	66.9	Carrot	2	224.3	118.6	49.7
77.9	64.2	59.2	Carrot	2	224.3	118.6	49.7
103.3	82	66.6	Carrot	2	224.3	118.6	49.7
93.1	73.7	57.3	Carrot	3	221.6	102.6	34.9
88.4	68	57.9	Carrot	3	221.6	102.6	34.9
94.3	76.9	62	Carrot	3	221.6	102.6	34.9
111.4	88.5	72.8	Carrot	3	221.6	102.6	34.9
110.4	82.5	62.9	Carrot	3	221.6	102.6	34.9
100.8	71.3	52.1	Carrot	3	221.6	102.6	34.9
72.8	56.3	51.2	Carrot	3	221.6	102.6	34.9
81.2	61.8	54.9	Carrot	3	221.6	102.6	34.9
88.6	60.9	52.1	Carrot	3	221.6	102.6	34.9
75.8	55.2	53.3	Carrot	3	221.6	102.6	34.9
136.3	110.1	90.9	Spinach	0	45.8	57.1	14.2
106.8	74.4	50.2	Spinach	0	45.8	57.1	14.2
122.9	87.7	56.2	Spinach	0	45.8	57.1	14.2
115	95.9	82.1	Spinach	0	45.8	57.1	14.2
112.6	89.1	71.8	Spinach	0	45.8	57.1	14.2
105.5	76.5	49.5	Spinach	0	45.8	57.1	14.2
92.1	65.1	40.2	Spinach	0	45.8	57.1	14.2
184	174.5	165.8	Spinach	0	45.8	57.1	14.2
104	77.2	51	Spinach	0	45.8	57.1	14.2
98.1	68.7	42.8	Spinach	0	45.8	57.1	14.2
144.6	117.8	94.5	oats	0	235.4	213.3	184.8
115.8	94	71.6	oats	0	235.4	213.3	184.8
146.8	121.1	95.5	oats	0	235.4	213.3	184.8
136.1	102.3	68.3	oats	0	235.4	213.3	184.8
112.9	92.1	74.2	oats	0	235.4	213.3	184.8
113.6	86	55.2	oats	0	235.4	213.3	184.8
105.5	76.6	48.2	oats	0	235.4	213.3	184.8
101.7	73.3	47	oats	0	235.4	213.3	184.8
99.4	69	43.8	oats	0	235.4	213.3	184.8
101.3	70.8	44.6	oats	0	235.4	213.3	184.8
133	102.2	76.7	oats	1	180	147	110.3
97.1	72.8	55.5	oats	1	180	147	110.3
124.9	93.7	68.5	oats	1	180	147	110.3
116.6	88	67.1	oats	1	180	147	110.3
122.3	95.3	74	oats	1	180	147	110.3
91.3	70.4	54.5	oats	1	180	147	110.3
89.4	67.9	53.1	oats	1	180	147	110.3
127.3	95.6	68.6	oats	1	180	147	110.3
127	103.5	80.8	oats	1	180	147	110.3
88.4	68	53.5	oats	1	180	147	110.3
146.5	120.4	93.5	oats	1	180	147	110.3
107.1	82.4	64.1	oats	1	180	147	110.3
109.2	89.8	79.8	oats	1	180	147	110.3
106.9	80.4	59	oats	1	180	147	110.3
116.9	87.5	64.5	oats	1	180	147	110.3
131.1	100.8	76.5	oats	2	176.1	141.8	94.3
116.1	89	64.9	oats	2	176.1	141.8	94.3
89.5	70.2	61.6	oats	2	176.1	141.8	94.3
98.5	75.4	67.2	oats	2	176.1	141.8	94.3
102	77.6	64.7	oats	2	176.1	141.8	94.3
90	71.9	68	oats	2	176.1	141.8	94.3
103.9	75.8	68.7	oats	2	176.1	141.8	94.3
122.6	93.7	72.7	oats	2	176.1	141.8	94.3
79.1	67.3	57.7	oats	2	176.1	141.8	94.3
108.2	88.3	67.2	oats	2	176.1	141.8	94.3
98.1	74.9	62.1	oats	2	176.1	141.8	94.3
95.4	68.8	56.1	oats	2	176.1	141.8	94.3
121.1	91.4	65.5	oats	2	176.1	141.8	94.3
104.7	78.4	58.9	oats	2	176.1	141.8	94.3
68.7	52.3	48.9	oats	2	176.1	141.8	94.3
89.3	66.6	58.4	oats	3	238.4	221.9	192.2
110.9	78.2	57.8	oats	3	238.4	221.9	192.2
93.8	64.5	50.8	oats	3	238.4	221.9	192.2
69.5	51	47.2	oats	3	238.4	221.9	192.2
85.6	65	54.6	oats	3	238.4	221.9	192.2
101.5	68.3	52	oats	3	238.4	221.9	192.2
98.5	68.7	53.9	oats	3	238.4	221.9	192.2
102.9	74.7	54.1	oats	3	238.4	221.9	192.2
110.6	86.9	72.4	oats	3	238.4	221.9	192.2
95.8	70.5	58.5	oats	3	238.4	221.9	192.2
87.1	61	51.3	oats	3	238.4	221.9	192.2
102.7	74.8	61.7	oats	3	238.4	221.9	192.2
110	83.8	60.6	oats	3	238.4	221.9	192.2
84.1	60.4	52.9	oats	3	238.4	221.9	192.2
98.3	70.4	55	oats	3	238.4	221.9	192.2
