# Supplementary material for: Quantifying phenotype-environment matching in the protected Kerry spotted slug (Mollusca: Gastropoda) using digital photography: exposure to UV radiation determines cryptic colour morphs
Source: Front Zool. 2017 Jul 10;14:35. doi: 10.1186/s12983-017-0218-9 (PMC5504635; doi:10.1186/s12983-017-0218-9)
Supplement: Supplementary file 4 — Lighting trials. (XLSX 18 kb) [file 12983_2017_218_MOESM4_ESM.xlsx]

## Sheet: Lighting trials
Slug R	Slug G	Slug B	UV / Darkness	Month
92.5	60.4	35.8	UV	0
127.9	93	67.7	UV	0
98.1	70.2	51.5	UV	0
107.3	77.7	57.5	UV	0
110.8	81	61.4	UV	0
108.1	77.2	55.7	UV	0
131.1	96.8	71.5	UV	0
110	80.3	59.9	UV	0
122.9	91.4	70.5	UV	0
117.8	85.6	60.4	UV	0
115	85.6	65.5	UV	0
136.2	99.9	73.9	UV	0
128.8	96.9	70.6	UV	0
126.1	94.6	73.5	UV	0
97.4	54.8	40.1	UV	0
108.2	73.1	49.8	UV	1
84.3	56.1	39.5	UV	1
109.5	73.2	45.4	UV	1
96.1	68.5	48.6	UV	1
96.1	61	39.4	UV	1
92.4	64.8	47.2	UV	1
98.4	63.4	41.6	UV	1
109.9	80.8	62.8	UV	1
122.5	89.7	65	UV	1
112.6	84.6	62.7	UV	1
103.5	72.5	50.6	UV	1
83.6	62	47.9	UV	1
88.1	61.3	46.4	UV	1
101.8	71.3	52	UV	1
103.9	75.3	58	UV	1
124.1	90.5	61.6	UV	2
105.1	73.4	47.9	UV	2
89.2	58.8	31.8	UV	2
82.2	56.6	31.8	UV	2
89.5	60.1	34.2	UV	2
132.2	95.2	65.7	UV	2
89.7	63	33.4	UV	2
93.5	63.6	36.7	UV	2
99.2	69.1	40.5	UV	2
87.4	58.3	33.6	UV	2
78.2	49.5	25.2	UV	2
77.3	52.7	35.2	UV	2
95	70	48.4	UV	2
97.5	67	39.1	UV	2
78.7	55.6	39.6	UV	3
93.6	72.7	51.2	UV	3
74.1	50.9	33.4	UV	3
93.8	63.6	38.7	UV	3
82	59	43.7	UV	3
70.8	50	31.2	UV	3
112.5	84	60.8	UV	3
86.8	64	41.1	UV	3
95.1	72.2	50.8	UV	3
79.9	57.7	41.2	UV	3
111.6	74.8	44.4	UV	3
77.7	52.4	28.9	UV	3
78.9	59.1	41.3	UV	3
81.9	61	50.3	UV	3
91.6	66.6	43.6	UV	4
87.1	61.1	42	UV	4
73.4	56.2	44.6	UV	4
76.9	58.6	46.1	UV	4
73.6	51.3	33.5	UV	4
68.8	50.1	36.8	UV	4
104.9	76.6	50.3	UV	4
87.2	60.6	37.6	UV	4
74.9	55	39	UV	4
76.9	52.2	31.7	UV	4
75.6	52.9	36.1	UV	4
66.4	46.2	31.1	UV	4
54.8	40.5	30.8	UV	4
81.7	64.8	44.8	UV	5
62.6	40	26.2	UV	5
65.5	43.8	23.8	UV	5
65.6	44.8	27.7	UV	5
40.8	23.7	13.1	UV	5
46.1	28.1	15.7	UV	5
50.4	33.8	22.4	UV	5
49.6	31.3	14.9	UV	5
41.6	22.6	11.3	UV	5
62.9	41.2	29.2	UV	5
49.6	29.6	15	UV	5
44.2	31.4	18.2	UV	5
102.2	69.8	45.2	darkness	0
130.9	96.5	71.7	darkness	0
100.5	73.8	55.9	darkness	0
104.2	74.8	54.6	darkness	0
121.5	90.5	70.3	darkness	0
147.6	111.5	83.9	darkness	0
137.4	103.2	78.7	darkness	0
116.6	87.8	68.6	darkness	0
133.2	98.4	71	darkness	0
118.4	87.3	68.5	darkness	0
112.8	87.2	61.9	darkness	0
104.8	75.4	55.9	darkness	0
128.1	93.1	66.5	darkness	0
101.6	70.2	48.1	darkness	0
94.1	60.8	35.4	darkness	0
97.6	67.7	49.1	darkness	1
114	83.4	63	darkness	1
121.8	85.6	63	darkness	1
128.3	92.7	69.7	darkness	1
121.9	82.7	51.5	darkness	1
115.1	81.5	58.7	darkness	1
110.4	69.3	51.2	darkness	1
113.5	80.9	61.4	darkness	1
111.5	78.1	54.9	darkness	1
146.1	108.4	81.6	darkness	1
98.7	74.5	62.5	darkness	1
116.2	84.9	66.2	darkness	1
124.6	86.4	59.2	darkness	1
112.2	78.9	52.6	darkness	1
99.7	71.3	54.7	darkness	1
167.77	120.2	72.9	darkness	2
174.4	134.2	88	darkness	2
163.5	119	73.8	darkness	2
156.9	117.4	78.3	darkness	2
124.1	84.5	40.5	darkness	2
139	100	61.5	darkness	2
156.8	108.8	63.6	darkness	2
164.3	115.5	71.5	darkness	2
153.8	110.4	50.4	darkness	2
165.4	115.5	71.5	darkness	2
153.8	110.4	72.4	darkness	2
135.1	87.9	43.5	darkness	2
134.9	92.2	47.9	darkness	2
171.4	122.9	71.1	darkness	2
150.4	101.1	45.6	darkness	3
156.6	115.2	69.3	darkness	3
194.8	143.8	69	darkness	3
138.1	92.3	40.5	darkness	3
145.6	98.8	48.1	darkness	3
162.9	113.7	56.2	darkness	3
177.4	119.9	50.5	darkness	3
173.1	121.1	56.3	darkness	3
152.5	108.3	60.8	darkness	3
173.8	122.1	62.5	darkness	3
156.6	103.5	47.7	darkness	3
177.6	124.7	63.9	darkness	3
157.6	112.7	64.6	darkness	3
166.5	114.8	61.2	darkness	3
143.8	93.8	53.7	darkness	4
144.4	164.7	69.1	darkness	4
183.5	130.4	81.4	darkness	4
172.3	123.3	78.7	darkness	4
170.8	120	75.9	darkness	4
137.6	92	53.7	darkness	4
175.3	127.6	85.2	darkness	4
153.4	103	64.1	darkness	4
151.8	106.9	70	darkness	4
173.5	123.7	80.8	darkness	4
164.7	123.5	89.7	darkness	4
149.8	98.9	58	darkness	4
156.7	110.7	58.1	darkness	5
142.9	103.2	58.9	darkness	5
102.8	64.5	30.2	darkness	5
132.6	90.6	46.3	darkness	5
145.8	102.8	56.4	darkness	5
152.1	117.7	83.2	darkness	5
125.8	89	54.1	darkness	5
159.6	119.4	72.9	darkness	5
144.3	104.8	62.3	darkness	5
132.6	95.5	60.4	darkness	5
137.8	102.2	67.5	darkness	5
128.3	86.7	49	darkness	5
