# Supplementary material for: Quantifying phenotype-environment matching in the protected Kerry spotted slug (Mollusca: Gastropoda) using digital photography: exposure to UV radiation determines cryptic colour morphs
Source: Front Zool. 2017 Jul 10;14:35. doi: 10.1186/s12983-017-0218-9 (PMC5504635; doi:10.1186/s12983-017-0218-9)
Supplement: Supplementary file 5 — Slug and Substrate RGB reflectance values. (XLSX 21 kb) [file 12983_2017_218_MOESM5_ESM.xlsx]

## Sheet: Slug photos RGB
Slug R	Slug G	Slug B	Substrate R	Substrate G	Substrate B	Site Name	Site number	Habitat type
164.2	136.4	120.4	182.4	129.4	119.6	Oughterard	1	Forested
102.9	85.5	75.9	132.5	89.8	72.3	Oughterard	1	Forested
139.2	99	75.2	118.6	84.6	80.2	Oughterard	1	Forested
109.6	89.8	82.9	124.2	82.8	85.2	Oughterard	1	Forested
155.1	138.7	128.8	109.4	121	129.9	Oughterard	1	Forested
118.7	113.4	109.4	121	99.9	119.4	Oughterard	1	Forested
87.5	89.8	96.2	87.1	68.1	96.2	Oughterard	1	Forested
140.4	111	96.4	96.6	105.9	98.6	Oughterard	1	Forested
92.4	69	48.4	100.6	62.4	64.2	Oughterard	1	Forested
107.5	85.8	68.4	101.8	74	73	Oughterard	1	Forested
96.1	84.6	76.6	86.1	76.1	78.4	Oughterard	1	Forested
99.6	84.9	74	102.5	79.5	75.7	Oughterard	1	Forested
127.9	112.5	102.2	173.1	140	117.3	Oughterard	1	Forested
97	79.8	68.6	115.1	87.6	68.7	Oughterard	1	Forested
84.5	76.8	69.6	80.4	65.4	69.3	Oughterard	1	Forested
78.5	65.4	57.9	60.7	60	57.3	Oughterard	1	Forested
102.2	95.2	89.8	64	56.2	97	Oughterard	1	Forested
99.9	111.2	128.4	84.2	98.2	126.4	Oughterard	1	Forested
93.4	109.2	132.2	111.8	115.4	154.3	Oughterard	1	Forested
112.9	101.8	93.2	164.8	152.2	122.3	Oughterard	1	Forested
140.3	121.8	106.9	140.7	106.5	102	Oughterard	1	Forested
118.8	100.8	90.8	117.4	104.5	111.7	Oughterard	1	Forested
79.9	58.1	51.8	100.1	68.1	52	Oughterard	1	Forested
98	94	83.8	68.1	72.7	84.1	Oughterard	1	Forested
108.5	103.6	102.7	136.6	95.6	105.4	Oughterard	1	Forested
114.9	96.2	87.2	104	79	82	Oughterard	1	Forested
81.9	71.5	68.5	104.4	77.9	80.7	Oughterard	1	Forested
169.7	124.3	91.8	164.7	95.5	79.6	Oughterard	1	Forested
174.1	142.3	121.7	148.1	113.2	110.5	Oughterard	1	Forested
121.4	105.2	91.8	124.5	115	100.9	Oughterard	1	Forested
143.8	121.6	109.3	145	119.7	113.1	Oughterard	1	Forested
127.2	112.9	105.7	120.7	117.3	101.5	Oughterard	1	Forested
132.9	120.1	104.9	130.9	114.4	101.9	Oughterard	1	Forested
124	114.8	106.6	128.2	116.4	107.3	Oughterard	1	Forested
131	120.7	110.9	75.7	62.2	63.4	Oughterard	1	Forested
126.5	106.6	92.8	115	81.8	74.1	Oughterard	1	Forested
131.1	121.8	113.7	133.5	119.3	115.5	Oughterard	1	Forested
129.4	108	91.1	141	119.2	100.4	Oughterard	1	Forested
100.1	79.5	70.4	92	70.9	66	Oughterard	1	Forested
122.4	114.6	104.1	114.2	101.7	78.4	Oughterard	1	Forested
109.8	101.4	98.2	117.5	110	105.4	Oughterard	1	Forested
127	133.5	121.6	133.3	125.6	112.1	Oughterard	1	Forested
98	89.5	84	107.8	99.4	69.7	Oughterard	1	Forested
102.1	95.3	88.5	82.5	56.3	53.4	Oughterard	1	Forested
98.1	87	80.9	135.4	116.1	102.6	Oughterard	1	Forested
110.7	102.1	95.8	107.8	83.8	80.5	Oughterard	1	Forested
105.3	93.4	89.2	97	70.8	98.1	Oughterard	1	Forested
103.3	95.3	88	87.6	67.5	89.1	Oughterard	1	Forested
107.7	88.3	90.7	103.2	74.3	89.2	Oughterard	1	Forested
122.2	121.8	116.4	129.7	114.9	113	Oughterard	1	Forested
125.6	115.7	105.7	130.5	118.5	109.2	Oughterard	1	Forested
101.9	92	83.3	86.7	88.2	81	Oughterard	1	Forested
71.1	88.2	86.6	132.2	116	96.2	Oughterard	1	Forested
105.4	93.3	84.3	115.4	103.5	82.3	Oughterard	1	Forested
122	111.8	103	108.8	114.4	109	Oughterard	1	Forested
133.7	118.2	117.5	135.6	118.4	118.6	Oughterard	1	Forested
81.7	57.9	42.9	73.7	52.2	41.6	Oughterard	1	Forested
116.7	82.9	88	118.7	89.5	88.4	Oughterard	1	Forested
107.9	89.9	72.6	87.6	67.8	79.5	Oughterard	1	Forested
93.1	72.6	69.7	81.9	64.5	54.7	Oughterard	1	Forested
100.8	90	83.6	88.4	82.7	78.2	Oughterard	1	Forested
126.8	117.1	103.2	97.6	98.7	80.8	Oughterard	1	Forested
98.9	88.4	98.8	86.8	90	71.8	Oughterard	1	Forested
96.5	90.6	80	105.1	96	86.4	Oughterard	1	Forested
115.7	104.9	90	118.7	94.1	98.7	Oughterard	1	Forested
126.3	101.6	85.5	91.9	82.6	76.8	Oughterard	1	Forested
103.9	102.7	91.7	99.6	86.1	64.5	Oughterard	1	Forested
118	94.8	88	133.2	102.5	84.2	Oughterard	1	Forested
119.5	96.7	88.9	102.4	86.6	91.4	Oughterard	1	Forested
95.3	94.8	75.6	120.8	96.1	75.5	Oughterard	1	Forested
116.3	104.9	95.8	119.3	110.8	95	Oughterard	1	Forested
100.5	101	90.1	82.9	69.7	67.2	Oughterard	1	Forested
125.8	119.5	115.1	117.4	103.2	85.6	Oughterard	1	Forested
78.8	70.5	62.5	78.5	75.8	58	Oughterard	1	Forested
151.9	128.8	110.6	139	114	91	Oughterard	1	Forested
120	106.2	96.7	82.3	96.1	73.7	Oughterard	1	Forested
101.5	91.9	80.4	81.4	79.6	84.3	Oughterard	1	Forested
99.1	87.9	81.4	86.6	85.5	79.9	Oughterard	1	Forested
85.9	79.7	70.4	79.8	69.9	59.7	Oughterard	1	Forested
123.7	100.1	83.1	122.8	102.8	82.7	Oughterard	1	Forested
93	85.4	75.8	92.6	87	73.7	Oughterard	1	Forested
104.1	101.6	95.4	104.5	107.3	101.1	Oughterard	1	Forested
116.5	97.4	81.7	109.6	86.4	65.9	Oughterard	1	Forested
127.1	109.6	98.2	111.1	99.8	93.2	Oughterard	1	Forested
105.2	92.6	79.9	116.8	87.7	76.1	Oughterard	1	Forested
92	83.4	83.7	82.2	73.4	63.7	Oughterard	1	Forested
106.2	96.6	90.1	112.1	101.1	64.7	Oughterard	1	Forested
100.5	81.8	69.6	115.5	96.2	77.3	Oughterard	1	Forested
119	105.4	100.7	121	88.8	77.6	Oughterard	1	Forested
74.6	61	52.4	93.5	94.3	81	Oughterard	1	Forested
93.5	91.2	87.2	112.8	102.3	69	Oughterard	1	Forested
114.3	96.1	78.1	124.4	111.4	75.3	Oughterard	1	Forested
98.1	80.6	68.5	125.9	102.7	83.9	Oughterard	1	Forested
102.3	89.2	74.5	106.2	25.7	65.9	Oughterard	1	Forested
99.1	74.9	59.5	100.3	63.9	51.4	Oughterard	1	Forested
71.7	63.8	55.2	106.9	104.4	58.3	Oughterard	1	Forested
53.7	55.5	27.6	70.9	65.2	22.3	Tooreenafersha	3	Forested
99.8	84.1	70.4	112.9	104.8	71.6	Tooreenafersha	3	Forested
89.6	88.1	86.5	107.9	89.6	84.1	Tooreenafersha	3	Forested
127.7	116.8	109.2	124.7	117.9	98.1	Tooreenafersha	3	Forested
124.5	114.5	109.4	136	118.3	110.3	Tooreenafersha	3	Forested
122.7	113.7	108.1	113.6	88.7	90.5	Tooreenafersha	3	Forested
93	81.3	72.3	94.2	71.5	72	Tooreenafersha	3	Forested
114.9	116.4	112.2	148	132.9	111.6	Tooreenafersha	3	Forested
112.6	102.3	96.7	106.8	133.1	91	Tooreenafersha	3	Forested
78.4	67.4	58.1	107.2	87.6	73.5	Tooreenafersha	3	Forested
110.4	80.2	62.2	111.6	79.6	66.5	Tooreenafersha	3	Forested
103.6	77.6	62	127	94	68	Tooreenafersha	3	Forested
118.9	99.5	77.4	144.6	116.2	76.7	Tooreenafersha	3	Forested
72	52.6	36.4	80.4	54.9	41.4	Tooreenafersha	3	Forested
103.9	86.3	70.3	123.8	98.8	74.6	Tooreenafersha	3	Forested
95.2	62	39.5	78.2	49.7	40.4	Tooreenafersha	3	Forested
138.5	121.4	39.5	144.8	119.9	119.1	Tooreenafersha	3	Forested
85	75.6	111.8	116.1	96.4	85	Tooreenafersha	3	Forested
102.7	93.5	69.6	101.4	83.3	70.3	Tooreenafersha	3	Forested
139.3	119.3	87.5	126	91.6	88.9	Tooreenafersha	3	Forested
131.7	117.2	98.5	112.5	101.4	97.9	Glengarriff	5	Forested
114	101.2	86.4	120.3	98.8	90.2	Glengarriff	5	Forested
127.4	107.8	85.7	131.6	114.5	89.8	Glengarriff	5	Forested
84.6	79.5	64.4	108.3	86.2	74.1	Glengarriff	5	Forested
114.2	94.2	86.6	140	124.8	102.6	Glengarriff	5	Forested
118.8	106.1	95.2	115.8	112.6	101.6	Glengarriff	5	Forested
132.4	113.9	94	133.1	117.3	94.1	Glengarriff	5	Forested
140.9	128.3	110.7	130.6	129.6	114.1	Glengarriff	5	Forested
72.3	72.8	90.7	70.6	69.3	88.68	Leahill Bog	6	Blanket Bog
40.9	31.3	27.8	98.5	71.4	92.44	Leahill Bog	6	Blanket Bog
45.8	32	28	44.3	46.7	30.59	Leahill Bog	6	Blanket Bog
70.6	64.3	67.6	69.6	78.7	54.81	Leahill Bog	6	Blanket Bog
38.5	30.1	21.2	63	55.6	61.81	Leahill Bog	6	Blanket Bog
55.5	45.7	35.1	57.9	49.3	48.64	Leahill Bog	6	Blanket Bog
69	51.8	42.7	51.9	46.3	38.75	Leahill Bog	6	Blanket Bog
45.2	37.8	33.4	54.3	24.6	31.65	Leahill Bog	6	Blanket Bog
70.6	63.6	43.7	66.1	47.3	33.3	Leahill Bog	6	Blanket Bog
57.7	55.2	52.4	37.9	28.6	23.71	Leahill Bog	6	Blanket Bog
38.1	40.6	43.8	41.8	33.4	37.08	Leahill Bog	6	Blanket Bog
23.4	18.3	13.3	35.8	29.3	32.81	Leahill Bog	6	Blanket Bog
59.2	42.2	35.9	46.2	55.1	38.2	Leahill Bog	6	Blanket Bog
59.3	41	29.5	57.1	53.9	49.75	Leahill Bog	6	Blanket Bog
28.3	20	17	28.6	15.3	16.62	Leahill Bog	6	Blanket Bog
43.3	24.6	18.9	41.4	35.9	24.8	Leahill Bog	6	Blanket Bog
35.4	25.6	20.6	22.5	23.7	23.8	Leahill Bog	6	Blanket Bog
73.7	71.7	75.6	79.2	89	98.4	Leahill Bog	6	Blanket Bog
48.9	46.4	51.1	52.1	52.1	48.95	Uragh Bog	4	Blanket Bog
39.1	31.7	31.9	37.9	43.9	29.04	Uragh Bog	4	Blanket Bog
86.4	73.4	81.2	84.4	72.9	70.8	Uragh Bog	4	Blanket Bog
61.4	48.9	52.9	54.3	44	53.48	Uragh Bog	4	Blanket Bog
59.2	62.3	70	64.6	69	71.59	Uragh Bog	4	Blanket Bog
63.7	63.4	71.4	74.3	68.5	74.41	Uragh Bog	4	Blanket Bog
41.6	39.6	43.6	40.1	42	38	Uragh Bog	4	Blanket Bog
29.9	30.4	31.8	27.7	33.2	26.77	Uragh Bog	4	Blanket Bog
74.9	71.8	76.6	75.4	58.2	62.44	Uragh Bog	4	Blanket Bog
38.5	29.7	33.4	36.2	25	30.41	Uragh Bog	4	Blanket Bog
42.9	39.4	42.6	49.4	52	53.72	Uragh Bog	4	Blanket Bog
61.4	56	60	59	57.9	60.66	Uragh Bog	4	Blanket Bog
46.9	47.4	55.3	47.1	48.7	50.07	Uragh Bog	4	Blanket Bog
59.6	60.9	70.4	68.9	53.1	61.08	Uragh Bog	4	Blanket Bog
56.2	52.1	52	58.8	48.9	51.23	Uragh Bog	4	Blanket Bog
68.6	59.5	60.3	70.5	57.7	60	Uragh Bog	4	Blanket Bog
60.3	50.9	50.4	58.2	49.6	49.9	Uragh Bog	4	Blanket Bog
70.7	63.6	70.7	87.9	75.5	83.85	Uragh Bog	4	Blanket Bog
39.3	23.8	15.9	34.1	22	19.73	Uragh Bog	4	Blanket Bog
49.8	42.6	53.77	49.9	48.9	51.2	Uragh Bog	4	Blanket Bog
38.5	28.6	26.8	29.1	19.7	17.41	Oughterard Bog	2	Blanket Bog
50.7	43.3	31.4	43.1	38.9	34.34	Oughterard Bog	2	Blanket Bog
63.5	24.4	40.6	52.7	16.9	20.15	Oughterard Bog	2	Blanket Bog
69.7	61	59.6	71.8	57.4	59.76	Oughterard Bog	2	Blanket Bog
56.4	55	40	34	40	37.87	Oughterard Bog	2	Blanket Bog
73.1	57.5	50.2	81.3	70.7	72.26	Oughterard Bog	2	Blanket Bog
37.6	31.6	27	55.9	54.9	59.07	Oughterard Bog	2	Blanket Bog
56	52.5	49.8	66.5	60.2	63.72	Oughterard Bog	2	Blanket Bog
54.1	49.4	45.2	55.7	34.5	43.9	Oughterard Bog	2	Blanket Bog
68.9	46.4	34.1	68.4	56.3	30	Oughterard Bog	2	Blanket Bog
50.1	42	35.1	52.3	45.5	45.33	Oughterard Bog	2	Blanket Bog
69.4	61.8	55.5	70.5	62.3	62.25	Oughterard Bog	2	Blanket Bog
65.9	64.1	73.4	68.1	61.8	49.5	Oughterard Bog	2	Blanket Bog
31.2	33.9	43.8	46.1	48.7	59.4	Oughterard Bog	2	Blanket Bog
56.6	46	64	40.9	54.1	61.5	Oughterard Bog	2	Blanket Bog
55.4	57.2	64.3	30.8	43.3	58.1	Oughterard Bog	2	Blanket Bog
38.6	42.4	50.1	37.7	47.7	60.3	Oughterard Bog	2	Blanket Bog
63.5	52.2	61.8	52.5	56.7	63.3	Oughterard Bog	2	Blanket Bog
51.3	54.4	59.8	58.1	60.1	58	Oughterard Bog	2	Blanket Bog
79.6	84.5	94.4	59.9	74.6	81	Oughterard Bog	2	Blanket Bog
15.5	20.2	26.4	44.9	60.7	76.7	Oughterard Bog	2	Blanket Bog
51.4	44.2	54.3	56.6	58.2	70.9	Oughterard Bog	2	Blanket Bog
30.2	41.6	56.6	40.6	41.3	50.6	Oughterard Bog	2	Blanket Bog
44.5	55.5	68.8	57.8	76.1	94.7	Oughterard Bog	2	Blanket Bog
33.9	28	23.9	33.5	27.6	21.9	Oughterard Bog	2	Blanket Bog
77.4	77.5	84.8	48.4	52.9	64.1	Oughterard Bog	2	Blanket Bog
23.6	19	15.8	49	43.8	37.2	Oughterard Bog	2	Blanket Bog
50.7	35.5	26.5	33	29.9	27.7	Oughterard Bog	2	Blanket Bog
67	60.7	68.8	60.5	63.2	84.6	Oughterard Bog	2	Blanket Bog
60.3	67.5	81.1	54	62	73.2	Oughterard Bog	2	Blanket Bog
73.4	63.8	61.5	22.1	81.4	94.1	Oughterard Bog	2	Blanket Bog
50.7	46	48.4	50.9	58.7	70.2	Oughterard Bog	2	Blanket Bog
66.4	57.8	58.3	53.5	66.1	71.2	Oughterard Bog	2	Blanket Bog
